# Supplementary material for: Enhanced Electroluminescence via a Nanohybrid Material Consisting of Aromatic Ligand-Modified InP Quantum Dots and an Electron-Blocking Polymer as the Single Active Layer in Quantum Dot–LEDs
Source: Nanomaterials (Basel). 2022 Jan 26;12(3):408. doi: 10.3390/nano12030408 (PMC8838130; doi:10.3390/nano12030408)
Supplement: Supplementary file 1 [file nanomaterials-12-00408-s001.zip]

Archive with 1 entries (1 files):
- nanomaterials-1569022-supplementary materials.pdf
